# Supplementary material for: Machine Learning Analysis of Hyperspectral Images of Damaged Wheat Kernels
Source: Sensors (Basel). 2023 Mar 28;23(7):3523. doi: 10.3390/s23073523 (PMC10098892; doi:10.3390/s23073523)
Supplement: Supplementary file 1 [file sensors-23-03523-s001.zip]

Archive with 9 entries (9 files):
- Figure S1.pptx
- Figure S2.pptx
- Figure S3.pptx
- Figure S4.pptx
- Figure S5.pptx
- Figure S6.pptx
- Figure S7.pptx
- Table S1.xlsx
- Table S2.xlsx
