# Supplementary material for: Machine Learning Analysis of Hyperspectral Images of Damaged Wheat Kernels
Source: Sensors (Basel). 2023 Mar 28;23(7):3523. doi: 10.3390/s23073523 (PMC10098892; doi:10.3390/s23073523)
Supplement: Supplementary file 1 [file sensors-23-03523-s001.zip › Table S1.xlsx]

## Sheet: Sheet1
Table S1: Meteorological conditions for 2020–2021 growing season
Date	Activity
2020-10-07	Applied 30-60-60-12
2020-10-08	Applied 1 Ton/Acre Lime
2020-10-24	Planted
2020-12-10	Applied 25 lbs./Acre 12-0-0-1.5
2021-01-30	Applied 25 lbs./Acre 12-0-0-1.5
2021-03-27	Applied 60 lbs./Acre 24-0-0-3
2021-06-17	Harvested
