# Supplementary material for: Machine Learning Analysis of Hyperspectral Images of Damaged Wheat Kernels
Source: Sensors (Basel). 2023 Mar 28;23(7):3523. doi: 10.3390/s23073523 (PMC10098892; doi:10.3390/s23073523)
Supplement: Supplementary file 1 [file sensors-23-03523-s001.zip › Table S2.xlsx]

## Sheet: Sheet1
Table S2: Field management practices for growing wheat.
Month	Avg High (◦C)	Avg Low (◦C)	Rainfall (mm.)
October	21.6	10.6	177
November	18.3	8.3	143
December	10.5	0	152
January	7.8	-1.1	71
February	6.6	0	59
March	16.7	3.9	116
April	20.6	7.2	62
May	25	11.7	124
June	29.4	17.8	170
